# Supplementary material for: Soil Fungal Community Composition and Diversity of Culturable Endophytic Fungi from Plant Roots in the Reclaimed Area of the Eastern Coast of China
Source: J Fungi (Basel). 2022 Jan 27;8(2):124. doi: 10.3390/jof8020124 (PMC8878519; doi:10.3390/jof8020124)
Supplement: Supplementary file 1 [file jof-08-00124-s001.zip]

Archive with 1 entries (1 files):
- jof-1541079-supplementary.pdf
